# Supplementary material for: Fast insights into chitosan-cleaving enzymes by simultaneous analysis of polymers and oligomers through size exclusion chromatography
Source: Sci Rep. 2024 Feb 10;14:3417. doi: 10.1038/s41598-024-54002-2 (PMC10858908; doi:10.1038/s41598-024-54002-2)
Supplement: Supplementary file 1 — Supplementary Information. [file 41598_2024_54002_MOESM1_ESM.zip]

Archive with 6 entries (6 files):
- Supplementary information.pdf
- candidate_file.csv
- MS_data.csv
- RI_data.csv
- ri_ms_combination.py
- RI_MS_data_combined.csv
