# Supplementary material for: Fast insights into chitosan-cleaving enzymes by simultaneous analysis of polymers and oligomers through size exclusion chromatography
Source: Sci Rep. 2024 Feb 10;14:3417. doi: 10.1038/s41598-024-54002-2 (PMC10858908; doi:10.1038/s41598-024-54002-2)
Supplement: Supplementary file 1 — Supplementary Information. [file 41598_2024_54002_MOESM1_ESM.zip › candidate_file.csv]

Oligo	Standard	Standard mass [ng]	M	Adduct	Charge	m/z	Non-red. end label	Red. end label	Modification	DP	Min RT	Max RT	Non-red. end fragment ions	Red. end fragment ions
A2			1	H	1	425.1766				2	8	8.5	b	y
A1D1			1	H	1	383.166				2	8	8.5	b	y
D2			1	H	1	341.1555				2	8	8.5	b	y
A3			1	H	1	628.256				3	7.8	8.3	b	y
A2D1			1	H	1	586.2454				3	7.8	8.3	b	y
A1D2			1	H	1	544.2348				3	7.8	8.3	b	y
D3			1	H	1	502.2243				3	7.8	8.3	b	y
A4			1	H	1	831.3353				4	7.6	8.1	b	y
A3D1			1	H	1	789.3248				4	7.6	8.1	b	y
A2D2			1	H	1	747.3142				4	7.6	8.1	b	y
A1D3			1	H	1	705.3036				4	7.6	8.1	b	y
D4			1	H	1	663.2931				4	7.6	8.1	b	y
A5			1	H	1	1034.4147				5	7.4	7.9	b	y
A5			1	2H	2	517.711				5	7.4	7.9	b	y
A4D1			1	H	1	992.4041				5	7.4	7.9	b	y
A4D1			1	2H	2	496.7057				5	7.4	7.9	b	y
A3D2			1	H	1	950.3936				5	7.4	7.9	b	y
A3D2			1	2H	2	475.7004				5	7.4	7.9	b	y
A2D3			1	H	1	908.383				5	7.4	7.9	b	y
A2D3			1	2H	2	454.6951				5	7.4	7.9	b	y
A1D4			1	H	1	866.3724				5	7.4	7.9	b	y
A1D4			1	2H	2	433.6899				5	7.4	7.9	b	y
D5			1	H	1	824.3619				5	7.4	7.9	b	y
D5			1	2H	2	412.6846				5	7.4	7.9	b	y
A6			1	H	1	1237.4941				6	7.3	7.8	b	y
A6			1	2H	2	619.2507				6	7.3	7.8	b	y
A5D1			1	H	1	1195.4835				6	7.3	7.8	b	y
A5D1			1	2H	2	598.2454				6	7.3	7.8	b	y
A4D2			1	H	1	1153.4729				6	7.3	7.8	b	y
A4D2			1	2H	2	577.2401				6	7.3	7.8	b	y
A3D3			1	H	1	1111.4624				6	7.3	7.8	b	y
A3D3			1	2H	2	556.2348				6	7.3	7.8	b	y
A2D4			1	H	1	1069.4518				6	7.3	7.8	b	y
A2D4			1	2H	2	535.2295				6	7.3	7.8	b	y
A1D5			1	H	1	1027.4413				6	7.3	7.8	b	y
A1D5			1	2H	2	514.2243				6	7.3	7.8	b	y
D6			1	H	1	985.4307				6	7.3	7.8	b	y
D6			1	2H	2	493.219				6	7.3	7.8	b	y
A7			1	H	1	1440.5734				7	7.1	7.6	b	y
A7			1	2H	2	720.7904				7	7.1	7.6	b	y
A7			1	3H	3	480.8627				7	7.1	7.6	b	y
A6D1			1	H	1	1398.5629				7	7.1	7.6	b	y
A6D1			1	2H	2	699.7851				7	7.1	7.6	b	y
A6D1			1	3H	3	466.8591				7	7.1	7.6	b	y
A5D2			1	H	1	1356.5523				7	7.1	7.6	b	y
A5D2			1	2H	2	678.7798				7	7.1	7.6	b	y
A5D2			1	3H	3	452.8556				7	7.1	7.6	b	y
A4D3			1	H	1	1314.5418				7	7.1	7.6	b	y
A4D3			1	2H	2	657.7745				7	7.1	7.6	b	y
A4D3			1	3H	3	438.8521				7	7.1	7.6	b	y
A3D4			1	H	1	1272.5312				7	7.1	7.6	b	y
A3D4			1	2H	2	636.7692				7	7.1	7.6	b	y
A3D4			1	3H	3	424.8486				7	7.1	7.6	b	y
A2D5			1	H	1	1230.5206				7	7.1	7.6	b	y
A2D5			1	2H	2	615.764				7	7.1	7.6	b	y
A2D5			1	3H	3	410.8451				7	7.1	7.6	b	y
A1D6			1	H	1	1188.5101				7	7.1	7.6	b	y
A1D6			1	2H	2	594.7587				7	7.1	7.6	b	y
A1D6			1	3H	3	396.8415				7	7.1	7.6	b	y
D7			1	H	1	1146.4995				7	7.1	7.6	b	y
D7			1	2H	2	573.7534				7	7.1	7.6	b	y
D7			1	3H	3	382.838				7	7.1	7.6	b	y
A8			1	H	1	1643.6528				8	7	7.5	b	y
A8			1	2H	2	822.33				8	7	7.5	b	y
A8			1	3H	3	548.5558				8	7	7.5	b	y
A7D1			1	H	1	1601.6423				8	7	7.5	b	y
A7D1			1	2H	2	801.3248				8	7	7.5	b	y
A7D1			1	3H	3	534.5523				8	7	7.5	b	y
A6D2			1	H	1	1559.6317				8	7	7.5	b	y
A6D2			1	2H	2	780.3195				8	7	7.5	b	y
A6D2			1	3H	3	520.5487				8	7	7.5	b	y
A5D3			1	H	1	1517.6211				8	7	7.5	b	y
A5D3			1	2H	2	759.3142				8	7	7.5	b	y
A5D3			1	3H	3	506.5452				8	7	7.5	b	y
A4D4			1	H	1	1475.6106				8	7	7.5	b	y
A4D4			1	2H	2	738.3089				8	7	7.5	b	y
A4D4			1	3H	3	492.5417				8	7	7.5	b	y
A3D5			1	H	1	1433.6				8	7	7.5	b	y
A3D5			1	2H	2	717.3036				8	7	7.5	b	y
A3D5			1	3H	3	478.5382				8	7	7.5	b	y
A2D6			1	H	1	1391.5894				8	7	7.5	b	y
A2D6			1	2H	2	696.2984				8	7	7.5	b	y
A2D6			1	3H	3	464.5347				8	7	7.5	b	y
A1D7			1	H	1	1349.5789				8	7	7.5	b	y
A1D7			1	2H	2	675.2931				8	7	7.5	b	y
A1D7			1	3H	3	450.5311				8	7	7.5	b	y
D8			1	H	1	1307.5683				8	7	7.5	b	y
D8			1	2H	2	654.2878				8	7	7.5	b	y
D8			1	3H	3	436.5276				8	7	7.5	b	y
A9			1	2H	2	923.8697				9	6.9	7.4	b	y
A9			1	3H	3	616.2489				9	6.9	7.4	b	y
A8D1			1	2H	2	902.8645				9	6.9	7.4	b	y
A8D1			1	3H	3	602.2454				9	6.9	7.4	b	y
A7D2			1	2H	2	881.8592				9	6.9	7.4	b	y
A7D2			1	3H	3	588.2419				9	6.9	7.4	b	y
A6D3			1	2H	2	860.8539				9	6.9	7.4	b	y
A6D3			1	3H	3	574.2384				9	6.9	7.4	b	y
A5D4			1	2H	2	839.8486				9	6.9	7.4	b	y
A5D4			1	3H	3	560.2348				9	6.9	7.4	b	y
A4D5			1	2H	2	818.8433				9	6.9	7.4	b	y
A4D5			1	3H	3	546.2313				9	6.9	7.4	b	y
A3D6			1	2H	2	797.838				9	6.9	7.4	b	y
A3D6			1	3H	3	532.2278				9	6.9	7.4	b	y
A2D7			1	2H	2	776.8328				9	6.9	7.4	b	y
A2D7			1	3H	3	518.2243				9	6.9	7.4	b	y
A1D8			1	2H	2	755.8275				9	6.9	7.4	b	y
A1D8			1	3H	3	504.2207				9	6.9	7.4	b	y
D9			1	2H	2	734.8222				9	6.9	7.4	b	y
D9			1	3H	3	490.2172				9	6.9	7.4	b	y
A10			1	2H	2	1025.4094				10	6.7	7.3	b	y
A10			1	3H	3	683.942				10	6.7	7.3	b	y
A9D1			1	2H	2	1004.4041				10	6.7	7.3	b	y
A9D1			1	3H	3	669.9385				10	6.7	7.3	b	y
A8D2			1	2H	2	983.3989				10	6.7	7.3	b	y
A8D2			1	3H	3	655.935				10	6.7	7.3	b	y
A7D3			1	2H	2	962.3936				10	6.7	7.3	b	y
A7D3			1	3H	3	641.9315				10	6.7	7.3	b	y
A6D4			1	2H	2	941.3883				10	6.7	7.3	b	y
A6D4			1	3H	3	627.928				10	6.7	7.3	b	y
A5D5			1	2H	2	920.383				10	6.7	7.3	b	y
A5D5			1	3H	3	613.9244				10	6.7	7.3	b	y
A4D6			1	2H	2	899.3777				10	6.7	7.3	b	y
A4D6			1	3H	3	599.9209				10	6.7	7.3	b	y
A3D7			1	2H	2	878.3724				10	6.7	7.3	b	y
A3D7			1	3H	3	585.9174				10	6.7	7.3	b	y
A2D8			1	2H	2	857.3672				10	6.7	7.3	b	y
A2D8			1	3H	3	571.9139				10	6.7	7.3	b	y
A1D9			1	2H	2	836.3619				10	6.7	7.3	b	y
A1D9			1	3H	3	557.9103				10	6.7	7.3	b	y
D10			1	2H	2	815.3566				10	6.7	7.3	b	y
D10			1	3H	3	543.9068				10	6.7	7.3	b	y
