# Supplementary material for: Fast insights into chitosan-cleaving enzymes by simultaneous analysis of polymers and oligomers through size exclusion chromatography
Source: Sci Rep. 2024 Feb 10;14:3417. doi: 10.1038/s41598-024-54002-2 (PMC10858908; doi:10.1038/s41598-024-54002-2)
Supplement: Supplementary file 1 — Supplementary Information. [file 41598_2024_54002_MOESM1_ESM.zip › MS_data.csv]

File name	D2	D3	D4	D5	A1D4	D6	A1D5	D7	A1D6	A2D5	D8	A1D7	A2D6	D9	A1D8	A2D7	A3D6	D10	A1D9	A2D8
CsnMN_FA0.22_000min_start		4970000	6970000			4100000
CsnMN_FA0.22_015min		8100000	13100000	10150000		9070000		8330000			6850000			3660000
CsnMN_FA0.22_030min		17400000	32541000	24600000		17700000		19700000			13400000			6980000				9820000
CsnMN_FA0.22_045min	3300000	32900000	62870000	39900000		35300000		31500000	2790000		21700000			10600000				11620000	646000
CsnMN_FA0.22_060min	5140000	59900000	112790000	66900000		56850000	4400000	46700000	5180000		27360000	4650000		6270000	859000	490000		14270000	1140000
CsnMN_FA0.22_090min	8980000	119000000	185600000	107400000	2270000	83750000	10400000	58600000	11800000		27000000	8370000		16120000	5710000	3240000		10350000	6080000	996000
CsnMN_FA0.22_120min	15400000	174000000	236600000	131100000	2600000	87820000	18800000	43800000	19100000		15300000	15100000		8620000	8800000	7550000		3370000	3680000
CsnMN_FA0.22_180min	23900000	227000000	283700000	143300000	4990000	69100000	29300000	23900000	26500000	1800000	5430000	16300000	5670000		8940000	12290000				7140000
CsnMN_FA0.22_240min	28500000	240000000	290900000	143200000	7780000	44900000	37200000	9730000	30800000			16800000	6490000		4480000	5320000	1090000			7670000
CsnMN_FA0.22_300min	31300000	267000000	301100000	126100000	7060000	34440000	37700000	4970000	34600000	2440000		16900000	7510000		3620000	17310000				11870000
