# Supplementary material for: Fast insights into chitosan-cleaving enzymes by simultaneous analysis of polymers and oligomers through size exclusion chromatography
Source: Sci Rep. 2024 Feb 10;14:3417. doi: 10.1038/s41598-024-54002-2 (PMC10858908; doi:10.1038/s41598-024-54002-2)
Supplement: Supplementary file 1 — Supplementary Information. [file 41598_2024_54002_MOESM1_ESM.zip › RI_data.csv]

File name	2	3	4	5	6	7	8	9	10
CsnMN_FA0.22_000min_start	0	0	0	0	0	0	0	0	0
CsnMN_FA0.22_015min	0	4.21408	6.36634	7.22275	6.83712	6.73293	5.70048	5.90868	5.31625
CsnMN_FA0.22_030min	0	4.64025	8.75473	10.22326	10.4498	10.70493	9.86229	9.55303	9.64286
CsnMN_FA0.22_045min	1.91392	6.30737	12.71675	13.54535	13.16786	11.12874	8.18996	6.86807	6.79588
CsnMN_FA0.22_060min	2.26249	12.35012	24.79759	25.33267	24.7504	20.3062	17.31836	13.51844	13.12872
CsnMN_FA0.22_090min	5.56229	26.77827	45.88831	44.98963	39.51826	28.23911	20.32997	14.8265	13.83845
CsnMN_FA0.22_120min	7.8623	44.30378	67.62486	60.82651	47.3415	26.98769	18.11269	14.77278	13.13769
CsnMN_FA0.22_180min	12.2758	61.7328	81.36864	66.80904	43.68254	21.50885	16.10134	15.98919	14.60239
CsnMN_FA0.22_240min	15.45588	72.66126	88.3544	69.44506	38.74291	18.18351	16.48995	17.65214	13.09543
CsnMN_FA0.22_300min	18.96949	78.99744	93.42699	69.85524	34.23969	18.449	17.14888	17.78625	13.37598
