# Supplementary material for: Fast insights into chitosan-cleaving enzymes by simultaneous analysis of polymers and oligomers through size exclusion chromatography
Source: Sci Rep. 2024 Feb 10;14:3417. doi: 10.1038/s41598-024-54002-2 (PMC10858908; doi:10.1038/s41598-024-54002-2)
Supplement: Supplementary file 1 — Supplementary Information. [file 41598_2024_54002_MOESM1_ESM.zip › ri_ms_combination.py]

#!/usr/bin/python3

'''This script combines the output of the refractive index detector (RI) in the
form of a manually created csv file (e.g. RI_data.csv) with the output of
the mass spectrometry (MS) in the form of a csv file (e.g. MS_data.csv).
The RI csv file contains the integrated RI signals (manual integration via
Peak Analyzer tool of Origin 2023) for each peak containing oligomers of one
degree of polymerization (DP); the MS csv file contains the arbitrary
intensities (output of in-house Python script filevscos.py) of each oligomer.
The DP range of the oligomers in RI and MS data files needs to be the same.
The output csv file features the relative amounts of each oligomer.'''

import argparse
import re


parser = argparse.ArgumentParser()
parser.add_argument('--ms', type=str, default="MS_data.csv",
                    help="MS data as arbitrary intensities per oligomer,\
                          e.g. output of in-house filevscos.py\
                          default: MS_data.csv")
parser.add_argument('--ri', type=str, default="RI_data.csv",
                    help="RI data as integrated RI signal per DP,\
                          manually created after integration in Origin 2023\
                          default: RI_data.csv")
parser.add_argument("--output", type=str, default="RI_MS_data_combined",
                    help="optional: choose name of output file\
                          default: RI_MS_data_combined")
args = parser.parse_args()


def sum_digits(string_with_digits):
    '''calculates DP of oligomer strings of the format Dx, Ax or AxDy'''
    raw_digits_list = re.split('\D', string_with_digits)
    digits_list = [int(x) for x in raw_digits_list if x != '']
    return(sum(digits_list))


# create empty dictionaries and lists to fill with data from input files
ri_dict = {}
ms_dict = {}
final_dict = {}
dict_oligomers = {}
list_oligomers = []


# read RI data from csv file into ri_dict
with open(args.ri, 'r') as ri_file:
    for i, line in enumerate(ri_file):
        split_line = line.split(",")
        if i == 0:
            DP_list = []
            for column in range(1, len(split_line)):
                DP_list.append(int(split_line[column]))
        if i > 0:
            ri_dict[split_line[0]] = {}
            counter = 0
            for column in range(1, len(split_line)):
                DP = DP_list[counter]
                ri_dict[split_line[0]][DP] = float(split_line[column])
                counter += 1

# read MS data from csv file into ms_dict, dict_oligomers, list_oligomers
with open(args.ms, 'r') as ms_file:
    for i, line in enumerate(ms_file):
        split_line = (line.strip("\n")).split(",")
        if i == 0:
            for column in range(1, len(split_line)):
                oligomer = split_line[column]
                list_oligomers.append(oligomer)
                dp = sum_digits(oligomer)
                if dp not in dict_oligomers:
                    dict_oligomers[dp] = [oligomer]
                else:
                    dict_oligomers[dp].append(oligomer)
        if i > 0:
            ms_dict[split_line[0]] = []
            final_dict[split_line[0]] = []
            for column in range(1, len(split_line)):
                if split_line[column] == "":
                    split_line[column] = 0
                ms_dict[split_line[0]].append(split_line[column])

# combine ri_dict with ms_dict and dict_oligomers to fill final_dict
for sample in ms_dict:
    counter = 0
    for DP in dict_oligomers:
        instances_per_dp = len(dict_oligomers[DP])
        sum_per_dp = 0
        for j in range(counter, counter+instances_per_dp):
            sum_per_dp += float(ms_dict[sample][j])
        for k in range(counter, counter+instances_per_dp):
            if sum_per_dp != 0:
                percentage = float((ms_dict[sample][k]))/sum_per_dp
                final_dict[sample].append(percentage*(ri_dict[sample][DP]))
            if sum_per_dp == 0:
                final_dict[sample].append(0)
        counter += instances_per_dp

# write output file
with open(args.output+".csv", "w") as outfile:
    outfile.write("File name,")
    for oligomer in list_oligomers:
        outfile.write("%s," % (oligomer))
    outfile.write("\n")
    for sample in final_dict:
        outfile.write("%s," % (sample))
        for entry in final_dict[sample]:
            outfile.write("%s," % (entry))
        outfile.write("\n")
