# Supplementary material for: Fast insights into chitosan-cleaving enzymes by simultaneous analysis of polymers and oligomers through size exclusion chromatography
Source: Sci Rep. 2024 Feb 10;14:3417. doi: 10.1038/s41598-024-54002-2 (PMC10858908; doi:10.1038/s41598-024-54002-2)
Supplement: Supplementary file 1 — Supplementary Information. [file 41598_2024_54002_MOESM1_ESM.zip › RI_MS_data_combined.csv]

File name	D2	D3	D4	D5	A1D4	D6	A1D5	D7	A1D6	A2D5	D8	A1D7	A2D6	D9	A1D8	A2D7	A3D6	D10	A1D9	A2D8
CsnMN_FA0.22_000min_start	0	0.0	0.0	0	0	0.0	0.0	0	0	0	0	0	0	0	0	0	0	0	0	0
CsnMN_FA0.22_015min	0	4.21408	6.36634	7.22275	0.0	6.83712	0.0	6.73293	0.0	0.0	5.70048	0.0	0.0	5.90868	0.0	0.0	0.0	0	0	0
CsnMN_FA0.22_030min	0	4.64025	8.75473	10.22326	0.0	10.4498	0.0	10.70493	0.0	0.0	9.86229	0.0	0.0	9.55303	0.0	0.0	0.0	9.64286	0.0	0.0
CsnMN_FA0.22_045min	1.91392	6.30737	12.71675	13.54535	0.0	13.16786	0.0	10.223251968503938	0.905488031496063	0.0	8.18996	0.0	0.0	6.86807	0.0	0.0	0.0	6.43796882439263	0.35791117560737	0.0
CsnMN_FA0.22_060min	2.26249	12.35012	24.79759	25.33267	0.0	22.97241208163265	1.7779879183673468	18.278711256746337	2.027488743253662	0.0	14.802571996251169	2.5157880037488285	0.0	11.124900748129676	1.5241291455571597	0.8694101063131645	0.0	12.157484386761842	0.971235613238157	0.0
CsnMN_FA0.22_090min	5.56229	26.77827	45.88831	44.05841398741679	0.9312160125832041	35.15299283058948	4.365267169410515	23.505850085227273	4.733259914772727	0.0	15.51906106870229	4.81090893129771	0.0	9.533433585959314	3.376917231751097	1.916149182289589	0.0	8.219210231837483	4.828289682084242	0.7909500860782738
CsnMN_FA0.22_120min	7.8623	44.30378	67.62486	59.64364593118923	1.1828640688107703	38.993908553742266	8.347591446257738	18.79269987281399	8.194990127186008	0.0	9.115926217105264	8.996763782894737	0.0	5.0997742731277524	5.206266079295154	4.466739647577092	0.0	6.280002170212766	6.857687829787233	0.0
CsnMN_FA0.22_180min	12.2758	61.7328	81.36864	64.56089710702003	2.2481428929799714	30.67544221544716	13.007097784552847	9.847921743295018	10.91924377394636	0.7416844827586206	3.1908859927007303	9.578534379562043	3.3319196277372263	0.0	6.733083306641546	9.256106693358456	0.0	0.0	0.0	14.60239
CsnMN_FA0.22_240min	15.45588	72.66126	88.3544	65.8665557822228	3.578504217777189	21.188266248477465	17.554643751522534	4.365298601036269	13.81821139896373	0.0	0.0	11.894854443967368	4.595095556032633	0.0	7.261853737373737	8.623451313131312	1.7668349494949493	0.0	0.0	13.09543
CsnMN_FA0.22_300min	18.96949	78.99744	93.42699	66.1515902973866	3.703649702613397	16.346200770723595	17.89348922927641	2.1826119971435376	15.19484408474173	1.0715439181147346	0.0	11.872841950020483	5.276038049979515	0.0	3.0762649307214525	14.709985069278547	0.0	0.0	0.0	13.37598
